# Supplementary material for: Mental Pain Responses of Ultramarathon Runners: A Scoping Review
Source: Sports (Basel). 2026 Feb 6;14(2):72. doi: 10.3390/sports14020072 (PMC12944236; doi:10.3390/sports14020072)
Supplement: Supplementary file 1 [file sports-14-00072-s001.zip]

Archive with 1 entries (1 files):
- sports-4035359-supplementary.pdf
